# Supplementary material for: Cryo-EM structures of Gid12-bound GID E3 reveal steric blockade as a mechanism inhibiting substrate ubiquitylation
Source: Nat Commun. 2022 Jun 1;13:3041. doi: 10.1038/s41467-022-30803-9 (PMC9160049; doi:10.1038/s41467-022-30803-9)
Supplement: Supplementary file 4 — Source Data [file 41467_2022_30803_MOESM4_ESM.xlsx]

## Sheet: Figure 1b
Figure 1b

## Sheet: Figure 6a
	Figure 6a

## Sheet: Figure 6b
Figure 6b

## Sheet: Figure 6c
Figure 6c

## Sheet: Figure 6e
	Figure 6e

## Sheet: Figure 7a
	Figure 7a
		Anti-HA
		Anti-Pgk1

## Sheet: Figure 7b
			Figure 7b
				Anti-HA
				Anti-Pgk1

## Sheet: Figure 7d
Figure 7d
Fbp1-3xflag	Anti-HA	Anti-FLAG	Anti-Pgk1			Mdh2-3xflag	Anti-FLAG	Anti-Pgk1
Icl1-3xflag	Anti-FLAG	Anti-Pgk1				Pck1-3xflag	Anti-FLAG	Anti-Pgk1

## Sheet: Supplementary Figure 1a
Supplementary Figure 1a
	Anti-Flag

## Sheet: Supplementary Figure 8a
Supplementary Figure 8a
	Anti-cMyc + Anti-HA

[truncated: 1 more sheets: Supplementary Figure 10c]
